# Supplementary material for: Differential Longitudinal Associations Between Domains of Cognitive Function and Physical Function: A 20-Year Follow-Up Study
Source: J Gerontol B Psychol Sci Soc Sci. 2023 Oct 18;79(1):gbad156. doi: 10.1093/geronb/gbad156 (PMC10745265; doi:10.1093/geronb/gbad156)
Supplement: gbad156_suppl_Supplementary_Data [file gbad156_suppl_supplementary_data.xlsx]

## Sheet: Gf_gait_speed
lhs

## Sheet: Gf_grip_strength
lhs

## Sheet: Gc_gait_speed
lhs

## Sheet: Gc_grip_strength
lhs
